# Supplementary material for: Optimized SMRT-UMI protocol produces highly accurate sequence datasets from diverse populations—Application to HIV-1 quasispecies
Source: Virus Evol. 2024 Mar 2;10(1):veae019. doi: 10.1093/ve/veae019 (PMC11099545; doi:10.1093/ve/veae019)
Supplement: veae019_Supp [file veae019_supp.zip]

Archive with 7 entries (7 files):
- suppl_data/DWestfall_PacBioMethods_Feb2024_SupFig1a.jpg
- suppl_data/DWestfall_PacBioMethods_Feb2024_SupFig1b.jpg
- suppl_data/DWestfall_PacBioMethods_Feb2024_SupFig2.jpg
- suppl_data/DWestfall_PacBioMethods_Feb2024_SupFig3.jpg
- suppl_data/DWestfall_PacBioMethods_Feb2024_SupFig4.jpg
- suppl_data/Supplementary Table 1 - Sample list.xlsx
- suppl_data/Supplementary Table 2 - Primer list.xlsx
