# Supplementary material for: Optimized SMRT-UMI protocol produces highly accurate sequence datasets from diverse populations—Application to HIV-1 quasispecies
Source: Virus Evol. 2024 Mar 2;10(1):veae019. doi: 10.1093/ve/veae019 (PMC11099545; doi:10.1093/ve/veae019)
Supplement: veae019_Supp [file veae019_supp.zip › suppl_data/Supplementary Table 1 - Sample list.xlsx]

## Sheet: Supplementary Table 1 - Sample 
Sample	Participant	Sample Name	Method	sUMI Primer	dUMI Primer	PCR Primers	Amplicon Size	1st Round PCRs	Templates recovered per PCR	Total Sequences	Purification Method	Total PCR cycles	Forward Index	Reverse Index
1	A	S01_A_25c_NP	dUMI	PB_A5_R9013	illu_A_F5982	illu_F1/PB-R1-alt1, Illu_F2_ILL/PB-R2-alt1_ILL	3.1kb	10	21.7	217	None	47	F01	R01
2	A	S02_A_25c_BD	dUMI	PB_A5_R9013	illu_A_F5982	illu_F1/PB-R1-alt1, Illu_F2_ILL/PB-R2-alt1_ILL	3.1kb	10	21.4	214	Ampure XP Bead	47	F02	R02
3	A	S03_A_25c_BP	dUMI	PB_A5_R9013	illu_A_F5982	illu_F1/PB-R1-alt1, Illu_F2_ILL/PB-R2-alt1_ILL	3.1kb	10	20	200	Blue Pippin	47	F03	R03
4	A	S04_A_50c_NP	dUMI	PB_A5_R9013	illu_A_F5982	illu_F1/PB-R1-alt1, Illu_F2_ILL/PB-R2-alt1_ILL	3.1kb	5	43.2	216	None	47	F04	R04
5	A	S05_A_50c_BD	dUMI	PB_A5_R9013	illu_A_F5982	illu_F1/PB-R1-alt1, Illu_F2_ILL/PB-R2-alt1_ILL	3.1kb	5	42.6	213	Ampure XP Bead	47	F05	R01
6	A	S06_A_50c_BP	dUMI	PB_A5_R9013	illu_A_F5982	illu_F1/PB-R1-alt1, Illu_F2_ILL/PB-R2-alt1_ILL	3.1kb	5	39.8	199	Blue Pippin	47	F06	R02
7	A	S07_A_100c_NP	dUMI	PB_A5_R9013	illu_A_F5982	illu_F1/PB-R1-alt1, Illu_F2_ILL/PB-R2-alt1_ILL	3.1kb	2	101	202	None	47	F07	R03
8	A	S08_A_100c_BD	dUMI	PB_A5_R9013	illu_A_F5982	illu_F1/PB-R1-alt1, Illu_F2_ILL/PB-R2-alt1_ILL	3.1kb	2	101	202	Ampure XP Bead	47	F08	R04
9	A	S09_A_100c_BP	dUMI	PB_A5_R9013	illu_A_F5982	illu_F1/PB-R1-alt1, Illu_F2_ILL/PB-R2-alt1_ILL	3.1kb	2	96.5	193	Blue Pippin	47	F09	R01
10	A	S10_A_100c_BP_20cyc	dUMI	PB_A5_R9013	illu_A_F5982	illu_F1/PB-R1-alt1, Illu_F2_ILL/PB-R2-alt1_ILL	3.1kb	2	95.5	191	Blue Pippin	45	F10	R02
11	B	S11_B_25c_NP	dUMI	PB_A14_R9013	illu_A_F5982	illu_F1/PB-R1-alt1, Illu_F2_ILL/PB-R2-alt1_ILL	3.1kb	4	68	272	None	47	F01	R01
12	B	S12_B_25c_BD	dUMI	PB_A14_R9013	illu_A_F5982	illu_F1/PB-R1-alt1, Illu_F2_ILL/PB-R2-alt1_ILL	3.1kb	4	67.25	269	Ampure XP Bead	47	F02	R02
13	B	S13_B_25c_BP	dUMI	PB_A14_R9013	illu_A_F5982	illu_F1/PB-R1-alt1, Illu_F2_ILL/PB-R2-alt1_ILL	3.1kb	4	60	240	Blue Pippin	47	F03	R03
14	B	S14_B_50c_NP	dUMI	PB_A14_R9013	illu_A_F5982	illu_F1/PB-R1-alt1, Illu_F2_ILL/PB-R2-alt1_ILL	3.1kb	2	132.5	265	None	47	F04	R04
15	B	S15_B_50c_BD	dUMI	PB_A14_R9013	illu_A_F5982	illu_F1/PB-R1-alt1, Illu_F2_ILL/PB-R2-alt1_ILL	3.1kb	2	131.5	263	Ampure XP Bead	47	F05	R01
16	B	S16_B_50c_BP	dUMI	PB_A14_R9013	illu_A_F5982	illu_F1/PB-R1-alt1, Illu_F2_ILL/PB-R2-alt1_ILL	3.1kb	2	113.5	227	Blue Pippin	47	F06	R02
17	B	S17_B_100c_NP	dUMI	PB_A14_R9013	illu_A_F5982	illu_F1/PB-R1-alt1, Illu_F2_ILL/PB-R2-alt1_ILL	3.1kb	1	291	291	None	47	F07	R03
18	B	S18_B_100c_BD	dUMI	PB_A14_R9013	illu_A_F5982	illu_F1/PB-R1-alt1, Illu_F2_ILL/PB-R2-alt1_ILL	3.1kb	1	290	290	Ampure XP Bead	47	F08	R04
19	B	S19_B_100c_BP	dUMI	PB_A14_R9013	illu_A_F5982	illu_F1/PB-R1-alt1, Illu_F2_ILL/PB-R2-alt1_ILL	3.1kb	1	267	267	Blue Pippin	47	F09	R01
20	B	S20_B_100c_BP_20cyc	dUMI	PB_A14_R9013	illu_A_F5982	illu_F1/PB-R1-alt1, Illu_F2_ILL/PB-R2-alt1_ILL	3.1kb	1	265	265	Blue Pippin	45	F10	R02
21	C	S21_C_25c_NP	dUMI	PB_A9_R9013	illu_A_F5982	illu_F1/PB-R1-alt1, Illu_F2_ILL/PB-R2-alt1_ILL	3.1kb	4	35	140	None	47	F01	R01
22	C	S22_C_25c_BD	dUMI	PB_A9_R9013	illu_A_F5982	illu_F1/PB-R1-alt1, Illu_F2_ILL/PB-R2-alt1_ILL	3.1kb	4	35	140	Ampure XP Bead	47	F02	R02
23	C	S23_C_25c_BP	dUMI	PB_A9_R9013	illu_A_F5982	illu_F1/PB-R1-alt1, Illu_F2_ILL/PB-R2-alt1_ILL	3.1kb	4	35.25	141	Blue Pippin	47	F03	R03
24	C	S24_C_50c_NP	dUMI	PB_A9_R9013	illu_A_F5982	illu_F1/PB-R1-alt1, Illu_F2_ILL/PB-R2-alt1_ILL	3.1kb	2	74	148	None	47	F04	R04
25	C	S25_C_50c_BD	dUMI	PB_A9_R9013	illu_A_F5982	illu_F1/PB-R1-alt1, Illu_F2_ILL/PB-R2-alt1_ILL	3.1kb	2	72	144	Ampure XP Bead	47	F05	R01
26	C	S26_C_50c_BP	dUMI	PB_A9_R9013	illu_A_F5982	illu_F1/PB-R1-alt1, Illu_F2_ILL/PB-R2-alt1_ILL	3.1kb	2	74	148	Blue Pippin	47	F06	R02
27	C	S27_C_100c_NP	dUMI	PB_A9_R9013	illu_A_F5982	illu_F1/PB-R1-alt1, Illu_F2_ILL/PB-R2-alt1_ILL	3.1kb	1	152	152	None	47	F07	R03
28	C	S28_C_100c_BD	dUMI	PB_A9_R9013	illu_A_F5982	illu_F1/PB-R1-alt1, Illu_F2_ILL/PB-R2-alt1_ILL	3.1kb	1	159	159	Ampure XP Bead	47	F08	R04
29	C	S29_C_100c_BP	dUMI	PB_A9_R9013	illu_A_F5982	illu_F1/PB-R1-alt1, Illu_F2_ILL/PB-R2-alt1_ILL	3.1kb	1	160	160	Blue Pippin	47	F09	R01
30	C	S30_C_100c_BP_20cyc	dUMI	PB_A9_R9013	illu_A_F5982	illu_F1/PB-R1-alt1, Illu_F2_ILL/PB-R2-alt1_ILL	3.1kb	1	160	160	Blue Pippin	45	F10	R02
31	D	S31_D_25c_NP	dUMI	PB13_R9165	illu_A_F5982	illu_F1/PB-R1-alt1, Illu_F2_ILL/PB-R2-alt1_ILL	3.1kb	5	32.6	163	None	47	F01	R01
32	D	S32_D_25c_BD	dUMI	PB13_R9165	illu_A_F5982	illu_F1/PB-R1-alt1, Illu_F2_ILL/PB-R2-alt1_ILL	3.1kb	5	31.6	158	Ampure XP Bead	47	F02	R02
33	D	S33_D_25c_BP	dUMI	PB13_R9165	illu_A_F5982	illu_F1/PB-R1-alt1, Illu_F2_ILL/PB-R2-alt1_ILL	3.1kb	5	31.4	157	Blue Pippin	47	F03	R03
34	E	S34_E_25c_NP	dUMI	SIVr2825-N-ILL	SIVf765-N-ILL	illu_F1/PB-R1-alt1, Illu_F2_ILL/PB-R2-alt1_ILL	2.1kb	8	11.125	89	None	45	N705	S504
35	E	S35_E_25c_BP	dUMI	SIVr2825-N-ILL	SIVf765-N-ILL	illu_F1/PB-R1-alt1, Illu_F2_ILL/PB-R2-alt1_ILL	2.1kb	8	11	88	Blue Pippin	45	N705	S505
36	E	S36_E_200c_NP	dUMI	SIVr2825-N-ILL	SIVf765-N-ILL	illu_F1/PB-R1-alt1, Illu_F2_ILL/PB-R2-alt1_ILL	2.1kb	1	82	82	None	45	N705	S506
37	E	S37_E_200c_BP	dUMI	SIVr2825-N-ILL	SIVf765-N-ILL	illu_F1/PB-R1-alt1, Illu_F2_ILL/PB-R2-alt1_ILL	2.1kb	1	79	79	Blue Pippin	45	N705	S507
38	F	S38_F_25c_NP	dUMI	SIVr2825-N-ILL	SIVf765-N-ILL	illu_F1/PB-R1-alt1, Illu_F2_ILL/PB-R2-alt1_ILL	2.1kb	8	12.25	98	None	45	N705	S508
39	F	S39_F_25c_BP	dUMI	SIVr2825-N-ILL	SIVf765-N-ILL	illu_F1/PB-R1-alt1, Illu_F2_ILL/PB-R2-alt1_ILL	2.1kb	8	12.25	98	Blue Pippin	45	N706	S517
40	F	S40_F_200c_NP	dUMI	SIVr2825-N-ILL	SIVf765-N-ILL	illu_F1/PB-R1-alt1, Illu_F2_ILL/PB-R2-alt1_ILL	2.1kb	1	69	69	None	45	N706	S502
41	F	S41_F_200c_BP	dUMI	SIVr2825-N-ILL	SIVf765-N-ILL	illu_F1/PB-R1-alt1, Illu_F2_ILL/PB-R2-alt1_ILL	2.1kb	1	69	69	Blue Pippin	45	N706	S503
42	G	S42_G_25c_BP	dUMI	SIVr2825-N-ILL	SIVf765-N-ILL	illu_F1/PB-R1-alt1, Illu_F2_ILL/PB-R2-alt1_ILL	2.1kb	12	18.0833	217	Blue Pippin	45	N705	S503
43	H	S43_H_16c_BP	dUMI	PB_A2_R9013	illu_A_F4045	illu_F1/PB-R1-alt1, Illu_F2/PB-R2-alt1	5.2kb	13	14.1538	184	Blue Pippin	41
44	I	S44_I_6c_BP	dUMI	PB_A4_R9013	illu_A_F4045	illu_F1/PB-R1-alt1, Illu_F2/PB-R2-alt1	5.2kb	18	4.83333	87	Blue Pippin	41
45	I	S45_I_10c_BP	dUMI	PB_A1_R9013	illu_A_F4045	illu_F1/PB-R1-alt1, Illu_F2/PB-R2-alt1	5.2kb	18	11.8333	213	Blue Pippin	41
46	K	S46_K_25c_IR1_BP	dUMI	pb-A1-IR1-F_alt1	illu-IR1-R_alt1	illu_F1/PB-R1-alt1, Illu_F2/PB-R2-alt1	2.5kb	4	6	25	Blue Pippin	40
47	K	S47_K_25c_LANA_BP	dUMI	pb-A1-LANArepeat-F	illu-LANArepeat-R	illu_F1/PB-R1-alt1, Illu_F2/PB-R2-alt1	1.9kb	4	10	40	Blue Pippin	40
48	L	S48_L_25c_IR1_BP	dUMI	pb-A1-IR1-F_alt1	illu-IR1-R_alt1	illu_F1/PB-R1-alt1, Illu_F2/PB-R2-alt1	2.5kb	4	3	11	Blue Pippin	44
49	L	S49_L_25c_LANA_BP	dUMI	pb-A1-LANArepeat-F	illu-LANArepeat-R	illu_F1/PB-R1-alt1, Illu_F2/PB-R2-alt1	1.9kb	4	7	28	Blue Pippin	40
50	M	M_UMI	sUMI	PB_A1_R9013		ED3/PB-R1-alt1, F6191/PB-R2-alt1	2.8kb	5	5	25	None	71
51	N	N_UMI	sUMI	PB_A3_R9013		ED3/PB-R1-alt1, F6191/PB-R2-alt1	2.8kb	4	1.5	6	None	71
52	O	O_UMI	sUMI	PB_A4_R9013		ED3/PB-R1-alt1, F6191/PB-R2-alt1	2.8kb	5	3	15	None	71
53	T	T_origPCR	sUMI	PB_A1_R9013		F5876/PB-R1-alt1, F5982A/PB-R2-alt1	3.1kb	8	10	77	Blue Pippin	41
54	T	T_rptPCR	sUMI	PB_A1_R9013		F5876/PB-R1-alt1, F5982A/PB-R2-alt1	3.1kb	8	23	183	Blue Pippin	41
55	PIC11286	PIC11286_Sep05_GP	sUMI	PB6_R3337alt2		F683/PB-R1-alt1, F762/PB-R2-alt1	2.6kb	6	41	244	Blue Pippin	41
56	PIC11286	PIC11286_Sep05_REN	sUMI	PB_A9_R9024		F5876/PB-R1-alt1, F5982A/PB-R2-alt1	3.1kb	6	64	386	Blue Pippin	41
57	PIC55751	PIC55751_Aug05_GP	sUMI	PB3_R3337alt2		F683/PB-R1-alt1, F762/PB-R2-alt1	2.6kb	6	40	239	Blue Pippin	41
58	PIC55751	PIC55751_Aug05_REN	sUMI	PB_A8_R9024		F5876/PB-R1-alt1, F5982A/PB-R2-alt1	3.1kb	6	46	276	Blue Pippin	41
