# Supplementary material for: Optimized SMRT-UMI protocol produces highly accurate sequence datasets from diverse populations—Application to HIV-1 quasispecies
Source: Virus Evol. 2024 Mar 2;10(1):veae019. doi: 10.1093/ve/veae019 (PMC11099545; doi:10.1093/ve/veae019)
Supplement: veae019_Supp [file veae019_supp.zip › suppl_data/Supplementary Table 2 - Primer list.xlsx]

## Sheet: Primers
Primer	Genome coordinates	Usage	Sequence (5’-3’)
PBX_R3337alt2	HIV HXB2 3309-3337	HIV cDNA primer with UMI (N) and sample ID (red), target-specific sequence (purple)	CCCGCGTGGCCTCCTGAATTATCCGCTCCGTCCGACGACTCACTATAXXXXXXNNNNNNNNGTTCCCACTAAYTTCTGTATRTCATTGAC
PB_AX_R9013	HIV HXB2 HXB2 9013-9035	HIV cDNA primer	CCCGCGTGGCCTCCTGAATTATCCGCTCCGTCCGACGACTCACTATAXXXXXXNNNNNNNNGTCATTGGTCTTAAAGGTACCTG
PB_AX_R9024	HIV HXB2 9024-9045	HIV cDNA primer	CCCGCGTGGCCTCCTGAATTATCCGCTCCGTCCGACGACTCACTATAXXXXXXNNNNNNNNTCCCTTGTAAGTCATTGGTCTT
PBX_R9165	HIV HXB2 9161-9184	HIV cDNA primer	CCCGCGTGGCCTCCTGAATTATCCGCTCCGTCCGACGACTCACTATAXXXXXXNNNNNNNNCTGGTGTGTARTTYTGCCAATCAG
illu_A_F5982	HIV HXB2 5957-5982	HIV second strand primer with UMI (N) for dUMI	AATGATACGGCGACCACCGAGATCTACACTCTTTCCCTACACGACNNNNNNNNTAGGCATCTCCTATGGCAGGAAGAAG
illu_A_F4045	HIV HXB2 4045-4072	HIV second strand primer with UMI (N) for dUMI	AATGATACGGCGACCACCGAGATCTACACTCTTTCCCTACACGACNNNNNNNNCACAATATGCATTAGGAATCATTCAAGC
SIVr2825-N-ILL	SIV SMM239 2822-2846	SIV cDNA primer	CCCGCGTGGCCTCCTGAATTATCCGCTCCGTCCGACGACTCACTATANNNNNNNNTCAAAGACATGCCCATAGCTGTTAG
SIVf765-N-ILL	SIV SMM239 767-791	SIV second strand primer with UMI (N) for dUMI	AATGATACGGCGACCACCGAGATCTACACTCTTTCCCTACACGACNNNNNNNNTCTGTTAGGACCCTTTCTGCTTTGG
pb-AX-IR1-F_alt1	See Santiago et al. 2023	KSHV IR1 cDNA primer	CCCGCGTGGCCTCCTGAATTATCCGCTCCGTCCGACGACTCACTATAXXXXXXNNNNNNNNGTATGTCATTGACAGTCCAGC
pb-AX-LANArepeat-F	See Santiago et al. 2023	KSHV LANA cDNA primer	CCCGCGTGGCCTCCTGAATTATCCGCTCCGTCCGACGACTCACTATAXXXXXXNNNNNNNNCCCGTGCAAGATTATGGGCTCTT
illu-IR1-R_alt1	See Santiago et al. 2023	KSHV IR1 second strand primer with UMI (N)	AATGATACGGCGACCACCGAGATCTACACTCTTTCCCTACACGACNNNNNNNNGGTTGTGTGCTTGTGACTGATACAA
illu-LANArepeat-R	See Santiago et al. 2023	KSHV LANA second strand primer with UMI (N)	AATGATACGGCGACCACCGAGATCTACACTCTTTCCCTACACGACNNNNNNNNGAAAATAATCAGGCTGGCGAGGAT
PB-R1-alt1		Universal 1st round reverse primer for sUMI or dUMI protocol	CCCGCGTGGCCTCCTGAATTAT
PB-R2-alt1		Universal 2nd round reverse primer for sUMI or dUMI protocol	CCGCTCCGTCCGACGACTCACTATA
PB-R2-alt1_ILL		Universal 2nd round reverse primer for sUMI or dUMI protocol - contains Illumina Nextera i7 adapter binding sequence (blue) for use with Index Primers	GTCTCGTGGGCTCGGCCGCTCCGTCCGACGACTCACTATA
illu_F1		Universal 1st round forward primer with dUMI protocol	AATGATACGGCGACCACCGA
illu_F2		Universal 2nd round forward primer with dUMI protocol	GATCTACACTCTTTCCCTACACG
Illu_F2_ILL		Universal 2nd round forward primer with dUMI protocol - contains Illumina Nextera i5 adapter binding sequence (orange) for use with Index Primers	TCGTCGGCAGCGTCGATCTACACTCTTTCCCTACACG
F683	HIV HXB2 683-705	HIV 1st round forward primer	CTCTCGACGCAGGACTCGGCTTG
F762	HIV HXB2 762-786	HIV 2nd round forward primer	TTGACTAGCGGAGGCTAGAAGGAGA
F5876	HIV HXB2 5852-5876	HIV 1st round forward primer	TAGAGCCCTGGAAGCATCCAGGAAG
F5982A	HIV HXB2 5957-5982	HIV 2nd round forward primer	TAGGCATCTCCTATGGCAGGAAGAAG
ED3	HIV HXB2 5957-5986	HIV 1st round forward primer	TTAGGCATCTCCTATGGCAGGAAGAAGCGG
F6191	HIV HXB2 6191-6218	HIV 2nd round forward primer	GATAGAMTAAKAGAAAGAGCAGAAGACA
Index Primer		Usage	Sequence (5’-3’)
F01		Forward Index Primer with Illumina Nextera ID N701	CTACACTCGCCTTATCGTCGGCAGCGTC
F02		Forward Index Primer with Illumina Nextera ID N702	CTACACCTAGTACGTCGTCGGCAGCGTC
F03		Forward Index Primer with Illumina Nextera ID N703	CTACACTTCTGCCTTCGTCGGCAGCGTC
F04		Forward Index Primer with Illumina Nextera ID N704	CTACACGCTCAGGATCGTCGGCAGCGTC
F05		Forward Index Primer with Illumina Nextera ID N705	CTACACAGGAGTCCTCGTCGGCAGCGTC
F06		Forward Index Primer with Illumina Nextera ID N706	CTACACCATGCCTATCGTCGGCAGCGTC
F07		Forward Index Primer with Illumina Nextera ID N707	CTACACGTAGAGAGTCGTCGGCAGCGTC
F08		Forward Index Primer with Illumina Nextera ID N710	CTACACCAGCCTCGTCGTCGGCAGCGTC
F09		Forward Index Primer with Illumina Nextera ID N711	CTACACTGCCTCTTTCGTCGGCAGCGTC
F10		Forward Index Primer with Illumina Nextera ID N712	CTACACTCCTCTACTCGTCGGCAGCGTC
F11		Forward Index Primer with Illumina Nextera ID N714	CTACACTCATGAGCTCGTCGGCAGCGTC
F12		Forward Index Primer with Illumina Nextera ID N715	CTACACCCTGAGATTCGTCGGCAGCGTC
F13		Forward Index Primer with Illumina Nextera ID N716	CTACACTAGCGAGTTCGTCGGCAGCGTC
F14		Forward Index Primer with Illumina Nextera ID N718	CTACACGTAGCTCCTCGTCGGCAGCGTC
F15		Forward Index Primer with Illumina Nextera ID N719	CTACACTACTACGCTCGTCGGCAGCGTC
F16		Forward Index Primer with Illumina Nextera ID N720	CTACACAGGCTCCGTCGTCGGCAGCGTC
F17		Forward Index Primer with Illumina Nextera ID N721	CTACACGCAGCGTATCGTCGGCAGCGTC
F18		Forward Index Primer with Illumina Nextera ID N722	CTACACCTGCGCATTCGTCGGCAGCGTC
F19		Forward Index Primer with Illumina Nextera ID N723	CTACACGAGCGCTATCGTCGGCAGCGTC
F20		Forward Index Primer with Illumina Nextera ID N724	CTACACCGCTCAGTTCGTCGGCAGCGTC
F21		Forward Index Primer with Illumina Nextera ID N726	CTACACGTCTTAGGTCGTCGGCAGCGTC
F22		Forward Index Primer with Illumina Nextera ID N727	CTACACACTGATCGTCGTCGGCAGCGTC
F23		Forward Index Primer with Illumina Nextera ID N728	CTACACTAGCTGCATCGTCGGCAGCGTC
F24		Forward Index Primer with Illumina Nextera ID N729	CTACACGACGTCGATCGTCGGCAGCGTC
R01		Reverse Index Primer with Illumina Nextera ID S502	CGAGATCTCTCTATGTCTCGTGGGCTCGG
R02		Reverse Index Primer with Illumina Nextera ID S503	CGAGATTATCCTCTGTCTCGTGGGCTCGG
R03		Reverse Index Primer with Illumina Nextera ID S505	CGAGATGTAAGGAGGTCTCGTGGGCTCGG
R04		Reverse Index Primer with Illumina Nextera ID S506	CGAGATACTGCATAGTCTCGTGGGCTCGG
Sample ID		Usage	Sequence (5’-3’)
Sample ID-1		Sample ID within sUMI primer	ACAGTG
Sample ID-2		Sample ID within sUMI primer	CACTCA
Sample ID-3		Sample ID within sUMI primer	GGTAGC
Sample ID-4		Sample ID within sUMI primer	TAGCTT
Sample ID-5		Sample ID within sUMI primer	CTATAC
Sample ID-6		Sample ID within sUMI primer	ATCACG
Sample ID-7		Sample ID within sUMI primer	ACTGAT
Sample ID-8		Sample ID within sUMI primer	TGACCA
Sample ID-9		Sample ID within sUMI primer	GCTCAT
Sample ID-11		Sample ID within sUMI primer	CGATGT
Sample ID-12		Sample ID within sUMI primer	ATGCTG
Sample ID-13		Sample ID within sUMI primer	ACGATC
Sample ID-14		Sample ID within sUMI primer	GTCATC
Sample ID-15		Sample ID within sUMI primer	CGAGTA
Sample ID-16		Sample ID within sUMI primer	GACAGA
Sample ID-17		Sample ID within sUMI primer	TAGAGC

## Sheet: Sample IDs
Sample ID	Sequence
A1	ACAGTG
A2	CACTCA
A3	GGTAGC
A4	TAGCTT
A5	CTATAC
A6	ATCACG
A7	ACTGAT
A8	TGACCA
A9	GCTCAT
A11	CGATGT
A12	ATGCTG
A13	ACGATC
A14	GTCATC
A15	CGAGTA
A16	GACAGA
A17	TAGAGC

## Sheet: Index Primers
SGA Index	Sequence	Unique
F01	CTACACTCGCCTTATCGTCGGCAGCGTC	TCGCCTTA
F02	CTACACCTAGTACGTCGTCGGCAGCGTC	CTAGTACG
F03	CTACACTTCTGCCTTCGTCGGCAGCGTC	TTCTGCCT
F04	CTACACGCTCAGGATCGTCGGCAGCGTC	GCTCAGGA
F05	CTACACAGGAGTCCTCGTCGGCAGCGTC	AGGAGTCC
F06	CTACACCATGCCTATCGTCGGCAGCGTC	CATGCCTA
F07	CTACACGTAGAGAGTCGTCGGCAGCGTC	GTAGAGAG
F08	CTACACCAGCCTCGTCGTCGGCAGCGTC	CAGCCTCG
F09	CTACACTGCCTCTTTCGTCGGCAGCGTC	TGCCTCTT
F10	CTACACTCCTCTACTCGTCGGCAGCGTC	TCCTCTAC
F11	CTACACTCATGAGCTCGTCGGCAGCGTC	TCATGAGC
F12	CTACACCCTGAGATTCGTCGGCAGCGTC	CCTGAGAT
F13	CTACACTAGCGAGTTCGTCGGCAGCGTC	TAGCGAGT
F14	CTACACGTAGCTCCTCGTCGGCAGCGTC	GTAGCTCC
F15	CTACACTACTACGCTCGTCGGCAGCGTC	TACTACGC
F16	CTACACAGGCTCCGTCGTCGGCAGCGTC	AGGCTCCG
F17	CTACACGCAGCGTATCGTCGGCAGCGTC	GCAGCGTA
F18	CTACACCTGCGCATTCGTCGGCAGCGTC	CTGCGCAT
F19	CTACACGAGCGCTATCGTCGGCAGCGTC	GAGCGCTA
F20	CTACACCGCTCAGTTCGTCGGCAGCGTC	CGCTCAGT
F21	CTACACGTCTTAGGTCGTCGGCAGCGTC	GTCTTAGG
F22	CTACACACTGATCGTCGTCGGCAGCGTC	ACTGATCG
F23	CTACACTAGCTGCATCGTCGGCAGCGTC	TAGCTGCA
F24	CTACACGACGTCGATCGTCGGCAGCGTC	GACGTCGA
R01	CGAGATCTCTCTATGTCTCGTGGGCTCGG	CTCTCTAT
R02	CGAGATTATCCTCTGTCTCGTGGGCTCGG	TATCCTCT
R03	CGAGATGTAAGGAGGTCTCGTGGGCTCGG	GTAAGGAG
R04	CGAGATACTGCATAGTCTCGTGGGCTCGG	ACTGCATA
